# Supplementary material for: TGFα Promotes Chemoresistance of Malignant Pleural Mesothelioma
Source: Cancers (Basel). 2020 Jun 6;12(6):1484. doi: 10.3390/cancers12061484 (PMC7352199; doi:10.3390/cancers12061484)
Supplement: Supplementary file 1 [file cancers-12-01484-s001.zip]

Archive with 3 entries (2 files):
- cancers-818039 supplementary final/
- cancers-818039 supplementary final/cancers-818039-supplementary final.docx
- cancers-818039 supplementary final/cancers-818039-Table S1.xlsx
