# Supplementary material for: TGFα Promotes Chemoresistance of Malignant Pleural Mesothelioma
Source: Cancers (Basel). 2020 Jun 6;12(6):1484. doi: 10.3390/cancers12061484 (PMC7352199; doi:10.3390/cancers12061484)
Supplement: Supplementary file 1 [file cancers-12-01484-s001.zip › cancers-818039 supplementary final/cancers-818039-Table S1.xlsx]

## Sheet: TableGenesLog2FoldGreatherThan6
ensembl_gene_id	gene symbol	hgnc_id	gene name	locus_group	location	entrez_id	uniprot_ids	pubmed_id	omim_id	log2.fold.change
ENSG00000111058	ACSS3	HGNC:24723	acyl-CoA synthetase short chain family member 3	protein-coding gene	12q21.31	79611	Q9H6R3	17762044	614356	6.89493
ENSG00000178031	ADAMTSL1	HGNC:14632	ADAMTS like 1	protein-coding gene	9p22.2-p22.1	92949	Q8N6G6	9628581|11805097	609198	6.26593
ENSG00000143382	ADAMTSL4	HGNC:19706	ADAMTS like 4	protein-coding gene	1q21.2	54507	Q6UY14	12706885	610113	6.95535
ENSG00000163568	AIM2	HGNC:357	absent in melanoma 2	protein-coding gene	1q23.1-q23.2	9447	O14862	9242382|25665578	604578	6.38338
ENSG00000162433	AK4	HGNC:363	adenylate kinase 4	protein-coding gene	1p31.3	205	P27144	11485571	103030	6.61821
ENSG00000165092	ALDH1A1	HGNC:402	aldehyde dehydrogenase 1 family member A1	protein-coding gene	9q21.13	216	P00352	1709013	100640	7.88771
ENSG00000136010	ALDH1L2	HGNC:26777	aldehyde dehydrogenase 1 family member L2	protein-coding gene	12q23.3	160428	Q3SY69	20498374	613584	6.88013
ENSG00000133805	AMPD3	HGNC:470	adenosine monophosphate deaminase 3	protein-coding gene	11p15.4	272	Q01432	1400401	102772	6.35319
ENSG00000166825	ANPEP	HGNC:500	alanyl aminopeptidase, membrane	protein-coding gene	15q26.1	290	P15144	2428842|1977688	151530	7.1738
ENSG00000138356	AOX1	HGNC:553	aldehyde oxidase 1	protein-coding gene	2q33.1	316	Q06278	7570184	602841	6.88101
ENSG00000077420	APBB1IP	HGNC:17379	amyloid beta precursor protein binding family B member 1 interacting protein	protein-coding gene	10p12.1	54518	Q7Z5R6	9407065	609036	6.93043
ENSG00000124143	ARHGAP40	HGNC:16226	Rho GTPase activating protein 40	protein-coding gene	20q11.23	343578	Q5TG30			6.58823
ENSG00000129675	ARHGEF6	HGNC:685	Rac/Cdc42 guanine nucleotide exchange factor 6	protein-coding gene	Xq26.3	9459	Q15052	7584048|9659915	300267	7.19283
ENSG00000196440	ARMCX4	HGNC:28615	armadillo repeat containing X-linked 4	protein-coding gene	Xq22.1	100131755	Q5H9R4	16221301|22569362		7.94869
ENSG00000117407	ARTN	HGNC:727	artemin	protein-coding gene	1p34.1	9048	Q5T4W7	9883723	603886	6.42182
ENSG00000164122	ASB5	HGNC:17180	ankyrin repeat and SOCS box containing 5	protein-coding gene	4q34.2	140458	Q8WWX0	615050		6.71229
ENSG00000261286	ATP2C2-AS1	HGNC:53167	ATP2C2 antisense RNA 1	non-coding RNA	16q24.1	105371374	28265570|29712923			6.12666
ENSG00000143515	ATP8B2	HGNC:13534	ATPase phospholipid transporting 8B2	protein-coding gene	1q21.3	57198	P98198	10574461|11015572	605867	7.08392
ENSG00000183778	B3GALT5	HGNC:920	beta-1,3-galactosyltransferase 5	protein-coding gene	21q22.2	10317	Q9Y2C3	10212226	604066	7.08207
ENSG00000112182	BACH2	HGNC:14078	BTB domain and CNC homolog 2	protein-coding gene	6q15	60468	Q9BYV9	10949928|12829606	605394	6.25583
ENSG00000114200	BCHE	HGNC:983	butyrylcholinesterase	protein-coding gene	3q26.1	590	P06276	1769657|2318303	177400	6.91493
ENSG00000140379	BCL2A1	HGNC:991	BCL2 related protein A1	protein-coding gene	15q25.1	597	Q16548	8589678|12771180	601056	6.02108
ENSG00000184515	BEX5	HGNC:27990	brain expressed X-linked 5	protein-coding gene	Xq22.1	340542	Q5H9J7	16221301	300693	6.13591
ENSG00000281406	BLACAT1	HGNC:48597	bladder cancer associated transcript 1	non-coding RNA	1q32.1	101669762	23688781	615480		6.07547
ENSG00000164619	BMPER	HGNC:24154	BMP binding endothelial regulator	protein-coding gene	7p14.3	168667	Q8N8U9	12897139|14766204	608699	7.95986
ENSG00000221843	C2orf16	HGNC:25275	chromosome 2 open reading frame 16	protein-coding gene	2p23.3	84226	Q68DN1			8.17685
ENSG00000125730	C3	HGNC:1318	complement C3	protein-coding gene	19p13.3	718	P01024	120700		6.36301
ENSG00000074410	CA12	HGNC:1371	carbonic anhydrase 12	protein-coding gene	15q22.2	771	O43570	9636197	603263	7.51383
ENSG00000196557	CACNA1H	HGNC:1395	calcium voltage-gated channel subunit alpha1 H	protein-coding gene	16p13.3	8912	O95180	9670923|16382099	607904	7.61903
ENSG00000138172	CALHM2	HGNC:23493	calcium homeostasis modulator family member 2	protein-coding gene	10q24.33	51063	Q9HA72	18585350	612235	9.08745
ENSG00000008118	CAMK1G	HGNC:14585	calcium/calmodulin dependent protein kinase IG	protein-coding gene	1q32.2	57172	Q96NX5	12637513	614994	9.02049
ENSG00000118971	CCND2	HGNC:1583	cyclin D2	protein-coding gene	12p13.32	894	P30279	1386335	123833	6.18615
ENSG00000177675	CD163L1	HGNC:30375	CD163 molecule like 1	protein-coding gene	12p13.31	283316	Q9NR16	11124526|11086079	606079	6.09474
ENSG00000091972	CD200	HGNC:7203	CD200 molecule	protein-coding gene	3q13.2	4345	P41217	155970		8.91748
ENSG00000101017	CD40	HGNC:11919	CD40 molecule	protein-coding gene	20q13.12	958	P25942	7687385|2998589	109535	8.18261
ENSG00000154162	CDH12	HGNC:1751	cadherin 12	protein-coding gene	5p14.3	1010	P55289	7731968	600562	7.52406
ENSG00000239704	CDRT4	HGNC:14383	CMT1A duplicated region transcript 4	protein-coding gene	17p12	284040	Q8N9R6	11381029		8.45256
ENSG00000250479	CHCHD10	HGNC:15559	coiled-coil-helix-coiled-coil-helix domain containing 10	protein-coding gene	22q11.23	400916	Q8WYQ3	24934289	615903	8.11191
ENSG00000064886	CHI3L2	HGNC:1933	chitinase 3 like 2	protein-coding gene	1p13.2	1117	Q15782	8702629	601526	6.50903
ENSG00000101938	CHRDL1	HGNC:29861	chordin like 1	protein-coding gene	Xq23	91851	Q9BU40	11441185|11118896|22284829	300350	7.90944
ENSG00000163347	CLDN1	HGNC:2032	claudin 1	protein-coding gene	3q28	9076	O95832	10828592|9892664	603718	6.1499
ENSG00000013297	CLDN11	HGNC:8514	claudin 11	protein-coding gene	3q26.2	5010	O75508	8661061|8797478	601326	7.06347
ENSG00000113946	CLDN16	HGNC:2037	claudin 16	protein-coding gene	3q28	10686	Q9Y5I7	10390358	603959	7.43635
ENSG00000164237	CMBL	HGNC:25090	carboxymethylenebutenolidase homolog	protein-coding gene	5p15.2	134147	Q96DG6	3804974|20177059	613379	6.34947
ENSG00000197467	COL13A1	HGNC:2190	collagen type XIII alpha 1 chain	protein-coding gene	10q22.1	1305	Q5TAT6	120350		6.41717
ENSG00000164692	COL1A2	HGNC:2198	collagen type I alpha 2 chain	protein-coding gene	7q21.3	1278	P08123	3857213|2897363	120160	8.08216
ENSG00000005243	COPZ2	HGNC:19356	coatomer protein complex subunit zeta 2	protein-coding gene	17q21.32	51226	Q9P299	11056392	615526	6.8907
ENSG00000109625	CPZ	HGNC:2333	carboxypeptidase Z	protein-coding gene	4p16.1	8532	Q66K79	9099699	603105	6.57669
ENSG00000130038	CRACR2A	HGNC:28657	calcium release activated channel regulator 2A	protein-coding gene	12p13.32	84766	Q9BSW2	20418871	614178	6.38415
ENSG00000175874	CREG2	HGNC:14272	cellular repressor of E1A stimulated genes 2	protein-coding gene	2q11.2	200407	Q8IUH2	12408961		6.9167
ENSG00000108342	CSF3	HGNC:2438	colony stimulating factor 3	protein-coding gene	17q21.1	1440	P09919	3499671|3501046	138970	6.30462
ENSG00000147408	CSGALNACT1	HGNC:24290	chondroitin sulfate N-acetylgalactosaminyltransferase 1	protein-coding gene	8p21.3	55790	Q8TDX6	17145758|12446672	616615	6.66614
ENSG00000163739	CXCL1	HGNC:4602	C-X-C motif chemokine ligand 1	protein-coding gene	4q13.3	2919	P09341	2217207	155730	6.10207
ENSG00000169429	CXCL8	HGNC:6025	C-X-C motif chemokine ligand 8	protein-coding gene	4q13.3	3576	P10145	1427896|11178128	146930	6.47323
ENSG00000198889	DCAF12L1	HGNC:29395	DDB1 and CUL4 associated factor 12 like 1	protein-coding gene	Xq25	139170	Q5VU92	12477932		6.02539
ENSG00000146038	DCDC2	HGNC:18141	doublecortin domain containing 2	protein-coding gene	6p22.3	51473	Q9UHG0	10601354|10574461|25557784|25601850	605755	7.04167
ENSG00000011465	DCN	HGNC:2705	decorin	protein-coding gene	12q21.33	1634	P07585	8432526	125255	6.7148
ENSG00000067048	DDX3Y	HGNC:2699	DEAD-box helicase 3 Y-linked	protein-coding gene	Yq11.221	8653	O15523	9381176	400010	9.66499
ENSG00000175984	DENND2C	HGNC:24748	DENN domain containing 2C	protein-coding gene	1p13.2	163259	Q68D51			6.06893
ENSG00000157680	DGKI	HGNC:2855	diacylglycerol kinase iota	protein-coding gene	7q33	9162	O75912	9830018	604072	7.3375
ENSG00000161249	DMKN	HGNC:25063	dermokine	protein-coding gene	19q13.12	93099	Q6E0U4	16374476	617211	6.00899
ENSG00000197635	DPP4	HGNC:3009	dipeptidyl peptidase 4	protein-coding gene	2q24.2	1803	P27487	8101391	102720	7.5613
ENSG00000121570	DPPA4	HGNC:19200	developmental pluripotency associated 4	protein-coding gene	3q13.13	55211	Q7L190	23963736|26687479	614125	6.06935
ENSG00000178498	DTX3	HGNC:24457	deltex E3 ubiquitin ligase 3	protein-coding gene	12q13.3	196403	Q8N9I9	12670957	613142	6.65309
ENSG00000165169	DYNLT3	HGNC:11694	dynein light chain Tctex-type 3	protein-coding gene	Xp11.4	6990	P51808	8004092	300302	6.78177
ENSG00000108001	EBF3	HGNC:19087	EBF transcription factor 3	protein-coding gene	10q26.3	253738	Q9H4W6	12355068|28017370|28017372|28017373	607407	6.54186
ENSG00000249751	ECSCR	HGNC:35454	endothelial cell surface expressed chemotaxis and apoptosis regulator	protein-coding gene	5q31.2	641700	Q19T08	18556573	615736	6.44853
ENSG00000164318	EGFLAM	HGNC:26810	EGF like, fibronectin type III and laminin G domains	protein-coding gene	5p13.2-p13.1	133584	Q63HQ2	18641643|20078962|22760553	617683	8.70156
ENSG00000135373	EHF	HGNC:3246	ETS homologous factor	protein-coding gene	11p13	26298	Q9NZC4	10527851	605439	7.96754
ENSG00000198692	EIF1AY	HGNC:3252	eukaryotic translation initiation factor 1A Y-linked	protein-coding gene	Yq11.223	9086	O14602	9381176	400014	6.71229
ENSG00000228753	EIF4BP2	HGNC:37935	eukaryotic translation initiation factor 4B pseudogene 2	pseudogene	10p12.31	100129337				6.00285
ENSG00000110675	ELMOD1	HGNC:25334	ELMO domain containing 1	protein-coding gene	11q22.3	55531	Q8N336	12477932	615456	7.02759
ENSG00000082397	EPB41L3	HGNC:3380	erythrocyte membrane protein band 4.1 like 3	protein-coding gene	18p11.31	23136	Q9Y2J2	9828140|9892180	605331	6.48278
ENSG00000182585	EPGN	HGNC:17470	epithelial mitogen	protein-coding gene	4q13.3	255324	Q6UW88			6.9732
ENSG00000196411	EPHB4	HGNC:3395	EPH receptor B4	protein-coding gene	7q22.1	2050	P54760	8188704	600011	6.99296
ENSG00000124882	EREG	HGNC:3443	epiregulin	protein-coding gene	4q13.3	2069	O14944	9337852	602061	7.16402
ENSG00000158008	EXTL1	HGNC:3515	exostosin like glycosyltransferase 1	protein-coding gene	1p36.11	2134	Q92935	9037597	601738	6.39443
ENSG00000158234	FAIM	HGNC:18703	Fas apoptotic inhibitory molecule	protein-coding gene	3q22.3	55179	Q9NVQ4	10075978	617535	8.67313
ENSG00000269190	FBXO17	HGNC:18754	F-box protein 17	protein-coding gene	19q13.2	115290	Q96EF6	609094		6.19856
ENSG00000088340	FER1L4	HGNC:15801	fer-1 like family member 4, pseudogene	pseudogene	20q11.22	80307	A9Z1Z3	24063685|24961353		6.84468
ENSG00000138675	FGF5	HGNC:3683	fibroblast growth factor 5	protein-coding gene	4q21.21	2250	P12034	3211147|2577873	165190	6.47128
ENSG00000115226	FNDC4	HGNC:20239	fibronectin type III domain containing 4	protein-coding gene	2p23.3	64838	Q9H6D8	12384288	611905	8.05728
ENSG00000276116	FUT8-AS1	HGNC:44294	FUT8 antisense RNA 1	non-coding RNA	14q23.3	645431				7.89244
ENSG00000137731	FXYD2	HGNC:4026	FXYD domain containing ion transport regulator 2	protein-coding gene	11q23.3	486	P54710	9048881|9915957	601814	8.04454
ENSG00000163285	GABRG1	HGNC:4086	gamma-aminobutyric acid type A receptor gamma1 subunit	protein-coding gene	4p12	2565	Q8N1C3	1321425	137166	6.98785
ENSG00000128242	GAL3ST1	HGNC:24240	galactose-3-O-sulfotransferase 1	protein-coding gene	22q12.2	9514	Q99999	9847074|9030544	602300	9.10122
ENSG00000054983	GALC	HGNC:4115	galactosylceramidase	protein-coding gene	14q31.3	2581	P54803	606890		6.94521
ENSG00000143891	GALM	HGNC:24063	galactose mutarotase	protein-coding gene	2p22.1	130589	Q96C23	12753898	137030	7.26061
ENSG00000139629	GALNT6	HGNC:4128	polypeptide N-acetylgalactosaminyltransferase 6	protein-coding gene	12q13.13	11226	Q8NCL4	10464263	605148	6.73777
ENSG00000084734	GCKR	HGNC:4196	glucokinase regulator	protein-coding gene	2p23.3	2646	Q14397	9570959|8662230	600842	6.00978
ENSG00000265107	GJA5	HGNC:4279	gap junction protein alpha 5	protein-coding gene	1q21.2	2702	P36382	121013		6.98503
ENSG00000120820	GLT8D2	HGNC:24890	glycosyltransferase 8 domain containing 2	protein-coding gene	12q23.3	83468	Q9H1C3			8.12833
ENSG00000127920	GNG11	HGNC:4403	G protein subunit gamma 11	protein-coding gene	7q21.3	2791	P61952	7665596	604390	6.33228
ENSG00000127928	GNGT1	HGNC:4411	G protein subunit gamma transducin 1	protein-coding gene	7q21.3	2792	P63211	8661128	189970	6.9167
ENSG00000183484	GPR132	HGNC:17482	G protein-coupled receptor 132	protein-coding gene	14q32.33	29933	Q9UNW8	12086852	606167	6.93737
ENSG00000151025	GPR158	HGNC:23689	G protein-coupled receptor 158	protein-coding gene	10p12.1	57512	Q5T848	25792749	614573	6.72305
ENSG00000184194	GPR173	HGNC:18186	G protein-coupled receptor 173	protein-coding gene	Xp11.22	54328	Q9NS66	10833454	300253	7.87415
ENSG00000185477	GPRIN3	HGNC:27733	GPRIN family member 3	protein-coding gene	4q22.1	285513	Q6ZVF9	15488195	611241	6.94601
ENSG00000211445	GPX3	HGNC:4555	glutathione peroxidase 3	protein-coding gene	5q33.1	2878	P22352	3619451|8287691	138321	7.16768
ENSG00000023171	GRAMD1B	HGNC:29214	GRAM domain containing 1B	protein-coding gene	11q24.1	57476	Q3KR37	10574462		6.13059
ENSG00000113249	HAVCR1	HGNC:17866	hepatitis A virus cellular receptor 1	protein-coding gene	5q33.3	26762	Q96D42	9658108|11725301|18273441	606518	7.07588
ENSG00000213931	HBE1	HGNC:4830	hemoglobin subunit epsilon 1	protein-coding gene	11p15.4	3046	P02100	2649166	142100	6.43385
ENSG00000180353	HCLS1	HGNC:4844	hematopoietic cell-specific Lyn substrate 1	protein-coding gene	3q13.33	3059	P14317	8978766|15710041	601306	6.485
ENSG00000275410	HNF1B	HGNC:11630	HNF1 homeobox B	protein-coding gene	17q12	6928	P35680	1677179|10484768	189907	6.75515
ENSG00000150540	HNMT	HGNC:5028	histamine N-methyltransferase	protein-coding gene	2q22.1	3176	P50135	605238		6.07009
ENSG00000128709	HOXD9	HGNC:5140	homeobox D9	protein-coding gene	2q31.1	3235	P28356	1973146|1358459	142982	6.46449
ENSG00000123496	IL13RA2	HGNC:5975	interleukin 13 receptor subunit alpha 2	protein-coding gene	Xq23	3598	Q14627	8663118|9083087	300130	7.02017
ENSG00000125538	IL1B	HGNC:5992	interleukin 1 beta	protein-coding gene	2q14.1	3553	P01584	2954882|2989698	147720	7.28363
ENSG00000162892	IL24	HGNC:11346	interleukin 24	protein-coding gene	1q32.1	11009	Q13007	8545104|8799171	604136	6.77721
ENSG00000134070	IRAK2	HGNC:6113	interleukin 1 receptor associated kinase 2	protein-coding gene	3p25.3	3656	O43187	9374458	603304	6.87065
ENSG00000198885	ITPRIPL1	HGNC:29371	ITPRIP like 1	protein-coding gene	2q11.2	150771	Q6GPH6	12477932		6.04152
ENSG00000153822	KCNJ16	HGNC:6262	potassium voltage-gated channel subfamily J member 16	protein-coding gene	17q24.3	3773	Q9NPI9	11240146|16382105	605722	6.9831
ENSG00000082482	KCNK2	HGNC:6277	potassium two pore domain channel subfamily K member 2	protein-coding gene	1q41	3776	O95069	9721223|16382106	603219	7.02676
ENSG00000166813	KIF7	HGNC:30497	kinesin family member 7	protein-coding gene	15q26.1	374654	Q2M1P5	11416179|15547730	611254	6.56966
ENSG00000102349	KLF8	HGNC:6351	Kruppel like factor 8	protein-coding gene	Xp11.21	11279	O95600	300286		8.569
ENSG00000133619	KRBA1	HGNC:22228	KRAB-A domain containing 1	protein-coding gene	7q36.1	84626	A5PL33			6.37926
ENSG00000131737	KRT34	HGNC:6452	keratin 34	protein-coding gene	17q21.2	3885	O76011	2431943|9756910|16831889	602763	7.05065
ENSG00000214518	KRTAP2-2	HGNC:18905	keratin associated protein 2-2	protein-coding gene	17q21.2	728279	Q9BYT5			6.21134
ENSG00000212722	KRTAP4-9	HGNC:18910	keratin associated protein 4-9	protein-coding gene	17q21.2	100132386	Q9BYQ8			6.78065
ENSG00000115919	KYNU	HGNC:6469	kynureninase	protein-coding gene	2q22.2	8942	Q16719	8706755|9180257|28792876	605197	6.844
ENSG00000204381	LAYN	HGNC:29471	layilin	protein-coding gene	11q23.1	143903	Q6UX15	15913605		6.61839
ENSG00000225511	LINC00475	HGNC:23569	long intergenic non-protein coding RNA 475	non-coding RNA	9q22.31	158314				6.71862
ENSG00000258700	LINC00871	HGNC:47038	long intergenic non-protein coding RNA 871	non-coding RNA	14q21.2	100506412				6.51807
ENSG00000214145	LINC00887	HGNC:48574	long intergenic non-protein coding RNA 887	non-coding RNA	3q29	100131551	26400545|28030807			6.24545
ENSG00000242516	LINC00960	HGNC:48710	long intergenic non-protein coding RNA 960	non-coding RNA	3p12.3	401074				6.45964
ENSG00000249816	LINC00964	HGNC:27226	long intergenic non-protein coding RNA 964	non-coding RNA	8q24.13	157381	12477932			7.16009
ENSG00000203386	LINC01317	HGNC:50523	long intergenic non-protein coding RNA 1317	non-coding RNA	2p22.3	104355287	24833871			6.20306
ENSG00000244128	LINC01322	HGNC:50528	long intergenic non-protein coding RNA 1322	non-coding RNA	3q26.1	103695433				8.27839
ENSG00000253898	LINC01419	HGNC:50712	long intergenic non-protein coding RNA 1419	non-coding RNA	8q21.13	103352670				6.82401
ENSG00000236849	LINC01474	HGNC:51111	long intergenic non-protein coding RNA 1474	non-coding RNA	9q21.13	101927258				6.1273
ENSG00000253161	LINC01605	HGNC:51654	long intergenic non-protein coding RNA 1605	non-coding RNA	8p11.23	100507420	29743621			6.8111
ENSG00000251629	LINC02241	HGNC:53126	long intergenic non-protein coding RNA 2241	non-coding RNA	5p14.3	105374676				8.18194
ENSG00000258808	LINC02310	HGNC:53229	long intergenic non-protein coding RNA 2310	non-coding RNA	14q22.1	105370496				7.33617
ENSG00000257893	LINC02404	HGNC:53331	long intergenic non-protein coding RNA 2404	non-coding RNA	12q21.33	105369900				10.2705
ENSG00000248370	LINC02434	HGNC:53365	long intergenic non-protein coding RNA 2434	non-coding RNA	4q35.2	105377606				6.82877
ENSG00000251129	LINC02506	HGNC:53495	long intergenic non-protein coding RNA 2506	non-coding RNA	4p15.1	102723828				6.35453
ENSG00000121931	LRIF1	HGNC:30299	ligand dependent nuclear receptor interacting factor 1	protein-coding gene	1p13.3	55791	Q5T3J3	17455211	615354	6.59472
ENSG00000134569	LRP4	HGNC:6696	LDL receptor related protein 4	protein-coding gene	11p11.2	4038	O75096	9693030	604270	6.95002
ENSG00000129295	LRRC6	HGNC:16725	leucine rich repeat containing 6	protein-coding gene	8q24.22	23639	Q86X45	10775177|23122589	614930	6.25062
ENSG00000147381	MAGEA4	HGNC:6802	MAGE family member A4	protein-coding gene	Xq28	4103	P43358	8575766	300175	6.78248
ENSG00000214107	MAGEB1	HGNC:6808	MAGE family member B1	protein-coding gene	Xp21.2	4112	P43366	7761436|9441743	300097	6.82181
ENSG00000099399	MAGEB2	HGNC:6809	MAGE family member B2	protein-coding gene	Xp21.2	4113	O15479	9441743	300098	7.06382
ENSG00000155495	MAGEC1	HGNC:6812	MAGE family member C1	protein-coding gene	Xq27.2	9947	O60732	9485030|9618514	300223	8.5299
ENSG00000046774	MAGEC2	HGNC:13574	MAGE family member C2	protein-coding gene	Xq27.2	51438	Q9UBF1	10699956|20864041	300468	6.75215
ENSG00000105613	MAST1	HGNC:19034	microtubule associated serine/threonine kinase 1	protein-coding gene	19p13.2	22983	Q9Y2H9	612256		6.29684
ENSG00000065833	ME1	HGNC:6983	malic enzyme 1	protein-coding gene	6q14.2	4199	P48163	8187880	154250	8.30426
ENSG00000117122	MFAP2	HGNC:7033	microfibril associated protein 2	protein-coding gene	1p36.13	4237	P55001	7759096	156790	6.65957
ENSG00000197614	MFAP5	HGNC:29673	microfibril associated protein 5	protein-coding gene	12p13.31	8076	Q13361	9792630|8557636	601103	7.92048
ENSG00000257335	MGAM	HGNC:7043	maltase-glucoamylase	protein-coding gene	7q34	8972	O43451	9446624	154360	8.14353
ENSG00000008394	MGST1	HGNC:7061	microsomal glutathione S-transferase 1	protein-coding gene	12p12.3	4257	P10620	138330		8.55348
ENSG00000225206	MIR137HG	HGNC:42871	MIR137 host gene	non-coding RNA	1p21.3	400765				6.67004
ENSG00000215386	MIR99AHG	HGNC:1274	mir-99a-let-7c cluster host gene	non-coding RNA	21q21.1	388815	12036298|25027842	615964		6.93057
ENSG00000079931	MOXD1	HGNC:21063	monooxygenase DBH like 1	protein-coding gene	6q23.2	26002	Q6UVY6	9751809	609000	6.24714
ENSG00000038945	MSR1	HGNC:7376	macrophage scavenger receptor 1	protein-coding gene	8p22	4481	P21757	2251254	153622	6.41708
ENSG00000260549	MT1L	HGNC:7404	metallothionein 1L, pseudogene	pseudogene	16q13	4500	Q93083	16395595|8049263|9074634	156358	6.76028
ENSG00000099810	MTAP	HGNC:7413	methylthioadenosine phosphorylase	protein-coding gene	9p21.3	4507	Q13126	11126361	156540	6.78619
ENSG00000170873	MTSS1	HGNC:20443	MTSS1, I-BAR domain containing	protein-coding gene	8q24.13	9788	O43312	12482861|12082544	608486	9.53867
ENSG00000169550	MUC15	HGNC:14956	mucin 15, cell surface associated	protein-coding gene	11p14.3	143662	Q8N387	12047385	608566	7.59071
ENSG00000138347	MYPN	HGNC:23246	myopalladin	protein-coding gene	10q21.3	84665	Q86TC9	11309420|12482578	608517	6.74553
ENSG00000277586	NEFL	HGNC:7739	neurofilament light	protein-coding gene	8p21.2	4747	P07196	17620486|3145240	162280	7.2323
ENSG00000101096	NFATC2	HGNC:7776	nuclear factor of activated T cells 2	protein-coding gene	20q13.2	4773	Q13469	8202141	600490	6.10015
ENSG00000087303	NID2	HGNC:13389	nidogen 2	protein-coding gene	14q22.1	22795	Q14112	9733643	605399	7.23139
ENSG00000104361	NIPAL2	HGNC:25854	NIPA like domain containing 2	protein-coding gene	8q22.2	79815	Q9H841	14702039		7.60148
ENSG00000091129	NRCAM	HGNC:7994	neuronal cell adhesion molecule	protein-coding gene	7q31.1	4897	Q92823	8812479	601581	6.14452
ENSG00000179915	NRXN1	HGNC:8008	neurexin 1	protein-coding gene	2p16.3	9378	P58400|Q9ULB1	600565		6.87447
ENSG00000110076	NRXN2	HGNC:8009	neurexin 2	protein-coding gene	11q13.1	9379	P58401|Q9P2S2	1621094	600566	7.49801
ENSG00000254403	OR10Y1P	HGNC:15140	olfactory receptor family 10 subfamily Y member 1 pseudogene	pseudogene	11q12.1	81340				7.27655
ENSG00000165762	OR4K2	HGNC:14728	olfactory receptor family 4 subfamily K member 2	protein-coding gene	14q11.2	390431	Q8NGD2			7.69312
ENSG00000183251	OR51B4	HGNC:14708	olfactory receptor family 51 subfamily B member 4	protein-coding gene	11p15.4	79339	Q9Y5P0			7.04706
ENSG00000099985	OSM	HGNC:8506	oncostatin M	protein-coding gene	22q12.2	5008	P13725	1717982	165095	6.64118
ENSG00000165588	OTX2	HGNC:8522	orthodenticle homeobox 2	protein-coding gene	14q22.3	5015	P32243	7959790	600037	8.35422
ENSG00000007372	PAX6	HGNC:8620	paired box 6	protein-coding gene	11p13	5080	P26367	1302030	607108	7.37471
ENSG00000150275	PCDH15	HGNC:14674	protocadherin related 15	protein-coding gene	10q21.1	65217	Q96QU1	11398101|14570705	605514	6.17207
ENSG00000174827	PDZK1	HGNC:8821	PDZ domain containing 1	protein-coding gene	1q21.1	5174	Q5T2W1	9461128	603831	7.81285
ENSG00000114757	PEX5L	HGNC:30024	peroxisomal biogenesis factor 5 like	protein-coding gene	3q26.33	51555	Q8IYB4	11463335|19555650	611058	6.42119
ENSG00000139289	PHLDA1	HGNC:8933	pleckstrin homology like domain family A member 1	protein-coding gene	12q15	22822	Q8WV24	12384558|15037619	605335	6.41194
ENSG00000175287	PHYHD1	HGNC:23396	phytanoyl-CoA dioxygenase domain containing 1	protein-coding gene	9q34.11	254295	Q5SRE7	12477932		8.20562
ENSG00000085514	PILRA	HGNC:20396	paired immunoglobin like type 2 receptor alpha	protein-coding gene	7q22.1	29992	Q9UKJ1	10660620	605341	6.01524
ENSG00000147872	PLIN2	HGNC:248	perilipin 2	protein-coding gene	9p22.1	123	Q99541	9003395|19638644	103195	7.52798
ENSG00000100979	PLTP	HGNC:9093	phospholipid transfer protein	protein-coding gene	20q13.12	5360	P55058	172425		6.65387
ENSG00000219607	PPP1R3G	HGNC:14945	protein phosphatase 1 regulatory subunit 3G	protein-coding gene	6p25.1	648791	B7ZBB8	11948623		6.60838
ENSG00000119698	PPP4R4	HGNC:23788	protein phosphatase 4 regulatory subunit 4	protein-coding gene	14q32.2	57718	Q6NUP7	18715871	616790	6.15126
ENSG00000174899	PQLC2L	HGNC:25146	PQ loop repeat containing 2 like	protein-coding gene	3q25.32	152078	A1A4F0	22363504		7.72033
ENSG00000164256	PRDM9	HGNC:13994	PR/SET domain 9	protein-coding gene	5p14.2	56979	Q9NQV7	10668202|2062643|24634223	609760	6.61432
ENSG00000221878	PSG7	HGNC:9524	pregnancy specific beta-1-glycoprotein 7 (gene/pseudogene)	protein-coding gene	19q13.31	5676	Q13046	176396		6.65339
ENSG00000140368	PSTPIP1	HGNC:9580	proline-serine-threonine phosphatase interacting protein 1	protein-coding gene	15q24.3	9051	O43586	9857189	606347	6.89243
ENSG00000140043	PTGR2	HGNC:20149	prostaglandin reductase 2	protein-coding gene	14q24.3	145482	Q8N8N7	17449869	608642	6.35896
ENSG00000105894	PTN	HGNC:9630	pleiotrophin	protein-coding gene	7q33	5764	P21246	1457401|1768439	162095	6.72029
ENSG00000103485	QPRT	HGNC:9755	quinolinate phosphoribosyltransferase	protein-coding gene	16p11.2	23475	Q15274	9473669	606248	6.58767
ENSG00000106538	RARRES2	HGNC:9868	retinoic acid receptor responder 2	protein-coding gene	7q36.1	5919	Q99969	9270552|17767914	601973	8.07144
ENSG00000198915	RASGEF1A	HGNC:24246	RasGEF domain family member 1A	protein-coding gene	10q11.21	221002	Q8N9B8	19645719	614531	6.53084
ENSG00000142552	RCN3	HGNC:21145	reticulocalbin 3	protein-coding gene	19q13.33	57333	Q96D15			6.32149
ENSG00000178882	RFLNA	HGNC:27051	refilin A	protein-coding gene	12q24.31	144347	Q6ZTI6	21709252|24436304	615927	6.44897
ENSG00000205517	RGL3	HGNC:30282	ral guanine nucleotide dissociation stimulator like 3	protein-coding gene	19p13.2	57139	Q3MIN7	10869344	616743	7.40225
ENSG00000169071	ROR2	HGNC:10257	receptor tyrosine kinase like orphan receptor 2	protein-coding gene	9q22.31	4920	Q01974	1334494|10700182	602337	8.19408
ENSG00000069667	RORA	HGNC:10258	RAR related orphan receptor A	protein-coding gene	15q22.2	6095	P35398	7926749	600825	6.37441
ENSG00000129824	RPS4Y1	HGNC:10425	ribosomal protein S4 Y-linked 1	protein-coding gene	Yp11.2	6192	P22090	470000		9.30088
ENSG00000101282	RSPO4	HGNC:16175	R-spondin 4	protein-coding gene	20p13	343637	Q2I0M5	15469841	610573	7.25611
ENSG00000170989	S1PR1	HGNC:3165	sphingosine-1-phosphate receptor 1	protein-coding gene	1p21.2	1901	P21453	2160972|9488656	601974	7.5034
ENSG00000189001	SBSN	HGNC:24950	suprabasin	protein-coding gene	19q13.13	374897	Q6UWP8	12228223	609969	7.02839
ENSG00000166922	SCG5	HGNC:10816	secretogranin V	protein-coding gene	15q13.3	6447	P05408	8162254|12646671	173120	6.15015
ENSG00000214491	SEC14L6	HGNC:40047	SEC14 like lipid binding 6	protein-coding gene	22q12.2	730005	B5MCN3	17428729		7.34895
ENSG00000197632	SERPINB2	HGNC:8584	serpin family B member 2	protein-coding gene	18q21.33-q22.1	5055	P05120	24172014	173390	7.14728
ENSG00000149131	SERPING1	HGNC:1228	serpin family G member 1	protein-coding gene	11q12.1	710	P05155	2026152|24172014	606860	7.97199
ENSG00000185053	SGCZ	HGNC:14075	sarcoglycan zeta	protein-coding gene	8p22	137868	Q96LD1	12189167	608113	6.58788
ENSG00000163082	SGPP2	HGNC:19953	sphingosine-1-phosphate phosphatase 2	protein-coding gene	2q36.1	130367	Q8IWX5	12411432	612827	6.64512
ENSG00000180730	SHISA2	HGNC:20366	shisa family member 2	protein-coding gene	13q12.13	387914	Q6UWI4	617324		6.43498
ENSG00000168779	SHOX2	HGNC:10854	short stature homeobox 2	protein-coding gene	3q25.32	6474	O60902	9482898|9466998	602504	6.57087
ENSG00000174669	SLC29A2	HGNC:11004	solute carrier family 29 member 2	protein-coding gene	11q13.2	3177	Q14542	9192854|9478986	602110	6.10061
ENSG00000197496	SLC2A10	HGNC:13444	solute carrier family 2 member 10	protein-coding gene	20q13.12	81031	O95528	11247674	606145	7.48574
ENSG00000146411	SLC2A12	HGNC:18067	solute carrier family 2 member 12	protein-coding gene	6q23.2	154091	Q8TD20	11780753|11832379	610372	7.91252
ENSG00000138079	SLC3A1	HGNC:11025	solute carrier family 3 member 1	protein-coding gene	2p21	6519	Q07837	8486766|9186880	104614	8.82422
ENSG00000084453	SLCO1A2	HGNC:10956	solute carrier organic anion transporter family member 1A2	protein-coding gene	12p12.1	6579	P46721	9007731	602883	6.35846
ENSG00000132639	SNAP25	HGNC:11132	synaptosome associated protein 25	protein-coding gene	20p12.2	6616	P60880	8661740|10692432	600322	7.16957
ENSG00000112320	SOBP	HGNC:29256	sine oculis binding protein homolog	protein-coding gene	6q21	55084	A7XYQ1	613667		7.92282
ENSG00000227234	SPANXB1	HGNC:14329	SPANX family member B1	protein-coding gene	Xq27.1	728695	Q9NS25	300669		7.7819
ENSG00000258484	SPESP1	HGNC:15570	sperm equatorial segment protein 1	protein-coding gene	15q22.31	246777	Q6UW49	12773409	609399	7.10465
ENSG00000183018	SPNS2	HGNC:26992	sphingolipid transporter 2	protein-coding gene	17p13.2	124976	Q8IVW8	12815463|26324848	612584	7.26317
ENSG00000118785	SPP1	HGNC:11255	secreted phosphoprotein 1	protein-coding gene	4q22.1	6696	P10451	1575754	166490	6.7234
ENSG00000122862	SRGN	HGNC:9361	serglycin	protein-coding gene	10q22.1	5552	P10124	177040		7.17756
ENSG00000198711	SSBP3-AS1	HGNC:32328	SSBP3 antisense RNA 1	non-coding RNA	1p32.3	619518	Q7Z2R9			6.10633
ENSG00000157005	SST	HGNC:11329	somatostatin	protein-coding gene	3q27.3	6750	P61278	6126875|6142531	182450	10.6698
ENSG00000164647	STEAP1	HGNC:11378	STEAP family member 1	protein-coding gene	7q21.13	26872	Q9UHE8	604415		9.21588
ENSG00000157214	STEAP2	HGNC:17885	STEAP2 metalloreductase	protein-coding gene	7q21.13	261729	Q8NFT2	10613842|12095985	605094	6.8494
ENSG00000157303	SUSD3	HGNC:28391	sushi domain containing 3	protein-coding gene	9q22.31	203328	Q96L08	12975309	616429	8.65303
ENSG00000185339	TCN2	HGNC:11653	transcobalamin 2	protein-coding gene	22q12.2	6948	P20062	1708393|7742531	613441	6.47226
ENSG00000121101	TEX14	HGNC:11737	testis expressed 14, intercellular bridge forming factor	protein-coding gene	17q22	56155	Q8IWB6	11279525|12711554|26392564	605792	7.99684
ENSG00000087510	TFAP2C	HGNC:11744	transcription factor AP-2 gamma	protein-coding gene	20q13.31	7022	Q92754	8661133	601602	6.32812
ENSG00000105825	TFPI2	HGNC:11761	tissue factor pathway inhibitor 2	protein-coding gene	7q21.3	7980	P48307	7896752|8945635	600033	6.17519
ENSG00000163235	TGFA	HGNC:11765	transforming growth factor alpha	protein-coding gene	2p13.3	7039	P01135	3459638|10552925	190170	6.37786
ENSG00000198959	TGM2	HGNC:11778	transglutaminase 2	protein-coding gene	20q11.23	7052	P21980	7912692|11390390	190196	6.97577
ENSG00000066056	TIE1	HGNC:11809	tyrosine kinase with immunoglobulin like and EGF like domains 1	protein-coding gene	1p34.2	7075	P35590	1312667	600222	6.46153
ENSG00000137251	TINAG	HGNC:14599	tubulointerstitial nephritis antigen	protein-coding gene	6p12.1	27283	Q9UJW2	10652240	606749	7.01417
ENSG00000154646	TMPRSS15	HGNC:9490	transmembrane serine protease 15	protein-coding gene	21q21.1	5651	P98073	8052624	606635	7.7855
ENSG00000041982	TNC	HGNC:5318	tenascin C	protein-coding gene	9q33.1	3371	P24821	1704365|1707164|23936043	187380	6.94614
ENSG00000239697	TNFSF12	HGNC:11927	TNF superfamily member 12	protein-coding gene	17p13.1	8742	O43508	9405449|9560343	602695	6.72469
ENSG00000269113	TRABD2B	HGNC:44200	TraB domain containing 2B	protein-coding gene	1p33	388630	A6NFA1	25354456	614913	7.05373
ENSG00000142185	TRPM2	HGNC:12339	transient receptor potential cation channel subfamily M member 2	protein-coding gene	21q22.3	7226	O94759	9806837|11385575|16382100	603749	6.51605
ENSG00000114638	UPK1B	HGNC:12578	uroplakin 1B	protein-coding gene	3q13.32	7348	O75841	9935153|9846985	602380	6.12271
ENSG00000038427	VCAN	HGNC:2464	versican	protein-coding gene	5q14.2-q14.3	1462	P13611	1478664|21063030	118661	8.68977
ENSG00000110799	VWF	HGNC:12726	von Willebrand factor	protein-coding gene	12p13.31	7450	P04275	2251280	613160	6.42403
ENSG00000166415	WDR72	HGNC:26790	WD repeat domain 72	protein-coding gene	15q21.3	256764	Q3MJ13	19853237|25008349	613214	6.72926
ENSG00000158156	XKR8	HGNC:25508	XK related 8	protein-coding gene	1p35.3	55113	Q9H6D3	23845944		6.80515
ENSG00000176293	ZNF135	HGNC:12919	zinc finger protein 135	protein-coding gene	19q13.4	7694	P52742	7557990|1505991	604077	7.1093
ENSG00000168916	ZNF608	HGNC:29238	zinc finger protein 608	protein-coding gene	5q23.2	57507	Q9ULD9	10574462|10508479		6.44498
ENSG00000166770	ZNF667-AS1	HGNC:44321	ZNF667 antisense RNA 1 (head to head)	non-coding RNA	19q13.43	100128252	26646903|29707199			7.60151
ENSG00000196381	ZNF781	HGNC:26745	zinc finger protein 781	protein-coding gene	19q13.12	163115	Q8N8C0			6.13679
